# Supplementary material for: The Role of Indocyanine Green Fluorescence in Rectal Cancer Robotic Surgery: A Narrative Review
Source: Cancers (Basel). 2022 May 13;14(10):2411. doi: 10.3390/cancers14102411 (PMC9139806; doi:10.3390/cancers14102411)
Supplement: Supplementary file 1 [file cancers-14-02411-s001.zip]

Archive with 1 entries (1 files):
- cancers-1701701-supplementary.pdf
